# Supplementary material for: Hematopoietic Cell Transplantation for Systemic Sclerosis—A Review
Source: Cells. 2022 Dec 3;11(23):3912. doi: 10.3390/cells11233912 (PMC9739132; doi:10.3390/cells11233912)
Supplement: Supplementary file 1 [file cells-11-03912-s001.zip]

Archive with 1 entries (1 files):
- cells-1992347-supplementary.pdf
